# Supplementary material for: Characterization of Infections with Vancomycin-Intermediate Staphylococcus aureus (VISA) and Staphylococcus aureus with Reduced Vancomycin Susceptibility in South Korea
Source: Sci Rep. 2019 Apr 17;9:6236. doi: 10.1038/s41598-019-42307-6 (PMC6470132; doi:10.1038/s41598-019-42307-6)
Supplement: Supplementary file 1 — Dataset1 [file 41598_2019_42307_MOESM1_ESM.xlsx]

## Sheet: Sheet1
		Vancomycin MIC
Expired case no.	Year	Agar dilution	Broth microdilution	E-test	mecA	mecC	SCCmec	ST	spa	Method	Cefoxitin Screen	Benzylpenicillin	Benzylpenicillin	Oxacillin	Oxacillin	Gentamicin	Gentamicin	Ciprofloxacin	Ciprofloxacin	Clindamycin	Clindamycin	Erythromycin	Erythromycin	Inducible Clindamycin Resistance	Telithromycin	Telithromycin	Quinupristin/Dalfopristin	Quinupristin/Dalfopristin	Linezolid	Linezolid	Teicoplanin	Teicoplanin	Tetracycline	Tetracycline	Tigecycline	Tigecycline	Nitrofurantoin	Nitrofurantoin	Rifampicin	Rifampicin	Trimethoprim/Sulfamethoxazole	Trimethoprim/Sulfamethoxazole	ET-Daptomycin	ET-Daptomycin
	2014	4	4	4	＋	－	IV	72	t324	VITEK2	POS	>=0.5	R	>=4	R	4	S	<=0.5	S	<=0.25	S	>=8	R	POS	<=0.25	S	<=0.25	S	2	S	8	S	<=1	S	0.25	S	32	S	<=0.5	S	<=10	S	0.25	S
	2014	4	4	4	＋	－	Ⅱ	5	t2460	VITEK2	NEG	0.12	S	0.5	S	<=0.5	S	>=8	R	>=8	R	>=8	R	NEG	>=4	R	0.5	S	2	S	16	I	>=16	R	0.5	S	32	S	<=0.5	S	<=10	S	0.25	S
	2014	4	4	4	＋	－	Ⅱ	5	t2460	VITEK2	POS	>=0.5	R	>=4	R	>=16	R	>=8	R	>=8	R	>=8	R	NEG	>=4	R	0.5	S	2	S	4	S	>=16	R	0.5	S	<=16	S	<=0.5	S	<=10	S	0.25	S
	2014	2	2	3	＋	－	Ⅱ	5	t2460	VITEK2	POS	>=0.5	R	>=4	R	>=16	R	>=8	R	>=8	R	>=8	R	NEG	>=4	R	0.5	S	4	S	8	S	>=16	R	1	R	32	S	<=0.5	S	<=10	S	0.25	S
	2014	2	2	3	＋	－	Ⅱ	5	t2460	VITEK2	POS	>=0.5	R	>=4	R	>=16	R	>=8	R	>=8	R	>=8	R	NEG	>=4	R	0.5	S	4	S	4	S	>=16	R	0.5	S	32	S	<=0.5	S	<=10	S	0.25	S
	2014	2	2	3	＋	－	IV	72	t324	VITEK2	POS	>=0.5	R	>=4	R	<=0.5	S	<=0.5	S	<=0.25	S	<=0.25	S	NEG	<=0.25	S	0.5	S	2	S	<=0.5	S	<=1	S	<=0.12	S	<=16	S	<=0.5	S	<=10	S	0.25	S
	2014	2	2	3	＋	－	Ⅱ	5	t2460	VITEK2	POS	>=0.5	R	>=4	R	>=16	R	>=8	R	>=8	R	>=8	R	NEG	>=4	R	0.5	S	4	S	16	I	>=16	R	0.5	S	<=16	S	<=0.5	S	<=10	S	0.25	S
	2014	4	4	6	＋	－	Ⅱ	5	t2460	VITEK2	NEG	0.12	S	0.5	S	<=0.5	S	>=8	R	>=8	R	>=8	R	NEG	>=4	R	0.5	S	2	S	16	I	>=16	R	0.5	S	<=16	S	<=0.5	S	<=10	S	0.25	S
	2014	2	2	3	＋	－	Ⅱ	5	t2460	VITEK2	POS	>=0.5	R	>=4	R	>=16	R	>=8	R	>=8	R	>=8	R	NEG	>=4	R	<=0.25	S	2	S	8	S	>=16	R	0.5	S	<=16	S	>=32	R	<=10	S	0.25	S
	2014	2	2	3	＋	－	Ⅱ	5	t2460	VITEK2	POS	>=0.5	R	>=4	R	>=16	R	>=8	R	>=8	R	>=8	R	NEG	>=4	R	<=0.25	S	2	S	8	S	>=16	R	0.25	S	<=16	S	>=32	R	<=10	S	0.25	S
	2014	2	2	3	+	-	Ⅳ	5	t002	VITEK2	POS	>=0.5	R	>=4	R	>=16	R	>=8	R	>=8	R	>=8	R	NEG	>=4	R	<=0.25	S	2	S	8	S	>=16	R	0.5	S	32	S	<=0.5	S	<=10	S	0.25	S
	2015	2	2	3	＋	－	Ⅱ	5	t9353	VITEK2	POS	>=0.5	R	>=4	R	>=16	R	>=8	R	>=8	R	>=8	R	NEG	>=4	R	<=0.25	S	2	S	16	I	>=16	R	0.5	S	32	S	<=0.5	S	<=10	S	0.19	S
	2015	2	2	3	＋	－	Ⅱ	5	t2460	VITEK2	POS	>=0.5	R	>=4	R	<=0.5	S	>=8	R	>=8	R	>=8	R	NEG	>=4	R	<=0.25	S	2	S	8	S	>=16	R	0.5	S	32	S	<=0.5	S	<=10	S	0.125	S
	2015	2	2	3	＋	－	Ⅱ	5	t2460	VITEK2	POS	>=0.5	R	>=4	R	<=0.5	S	>=8	R	>=8	R	>=8	R	NEG	>=4	R	<=0.25	S	2	S	8	S	>=16	R	0.5	S	32	S	<=0.5	S	<=10	S	0.38	S
	2015	2	2	3	＋	－	Ⅱ	5	t686	VITEK2	POS	>=0.5	R	>=4	R	>=16	R	>=8	R	>=8	R	>=8	R	NEG	>=4	R	<=0.25	S	2	S	8	S	>=16	R	0.5	S	<=16	S	<=0.5	S	<=10	S	0.38	S
	2015	2	2	3	＋	－	Ⅱ	5	t686	VITEK2	POS	>=0.5	R	>=4	R	<=0.5	S	>=8	R	>=8	R	>=8	R	NEG	>=4	R	0.5	S	2	S	4	S	<=1	S	0.5	S	<=16	S	<=0.5	S	<=10	S	0.5	S
	2015	4	4	4	＋	－	Ⅱ	5	t13420	VITEK2	POS	>=0.5	R	>=4	R	>=16	R	>=8	R	>=8	R	>=8	R	NEG	>=4	R	0.5	S	2	S	8	S	>=16	R	0.5	S	<=16	S	<=0.5	S	<=10	S	1.5	R
	2015	4	4	4	＋	－	Ⅱ	5	t2460	VITEK2	POS	>=0.5	R	>=4	R	>=16	R	>=8	R	>=8	R	>=8	R	NEG	>=4	R	0.5	S	2	S	8	S	>=16	R	0.5	S	<=16	S	<=0.5	S	<=10	S	0.125	S
	2015	4	4	4	＋	－	Ⅱ	5	t12703	VITEK2	POS	>=0.5	R	>=4	R	>=16	R	>=8	R	>=8	R	>=8	R	NEG	>=4	R	<=0.25	S	2	S	16	I	>=16	R	1	R	<=16	S	<=0.5	S	<=10	S	0.25	S
	2015	4	4	3	＋	－	Ⅱ	5	new	VITEK2	POS	>=0.5	R	>=4	R	>=16	R	>=8	R	>=8	R	>=8	R	NEG	>=4	R	0.5	S	2	S	8	S	>=16	R	0.5	S	32	S	<=0.5	S	<=10	S	0.125	S
	2015	2	2	3	＋	－	Ⅱ	5	t2460	VITEK2	POS	>=0.5	R	>=4	R	>=16	R	>=8	R	>=8	R	>=8	R	NEG	>=4	R	<=0.25	S	2	S	4	S	>=16	R	0.5	S	<=16	S	>=32	R	<=10	S	0.19	S
	2015	2	2	3	＋	－	Ⅱ	5	t8444	VITEK2	POS	>=0.5	R	>=4	R	<=0.5	S	>=8	R	>=8	R	>=8	R	NEG	>=4	R	<=0.25	S	2	S	<=0.5	S	2	S	1	R	32	S	<=0.5	S	<=10	S	1	S
	2015	2	2	3	＋	－	Ⅱ	5	t264	VITEK2	POS	>=0.5	R	>=4	R	>=16	R	>=8	R	>=8	R	>=8	R	NEG	>=4	R	<=0.25	S	2	S	4	S	>=16	R	0.5	S	32	S	>=32	R	<=10	S	1	S
	2015	2	2	3	＋	－	Ⅱ	5	t2460	VITEK2	POS	>=0.5	R	>=4	R	>=16	R	>=8	R	>=8	R	>=8	R	NEG	>=4	R	<=0.25	S	2	S	8	S	>=16	R	1	R	<=16	S	>=32	R	<=10	S	0.75	S
	2015	2	2	3	＋	－	Ⅱ	5	t2460	VITEK2	POS	>=0.5	R	>=4	R	>=16	R	>=8	R	>=8	R	>=8	R	NEG	>=4	R	0.5	S	2	S	4	S	>=16	R	0.5	S	<=16	S	<=0.5	S	<=10	S	1	S
	2015	4	4	4	＋	－	Ⅱ	5	t2460	VITEK2	POS	>=0.5	R	>=4	R	<=0.5	S	>=8	R	>=8	R	>=8	R	NEG	>=4	R	0.5	S	4	S	8	S	>=16	R	1	R	64	I	>=32	R	<=10	S	3	R
	2015	2	2	3	＋	－	Ⅱ	5	t2460	VITEK2	POS	>=0.5	R	>=4	R	<=0.5	S	>=8	R	>=8	R	>=8	R	NEG	>=4	R	<=0.25	S	2	S	8	S	>=16	R	0.5	S	<=16	S	>=32	R	<=10	S	1	S
	2015	2	2	3	＋	－	Ⅱ	5	t2460	VITEK2	POS	>=0.5	R	>=4	R	>=16	R	>=8	R	>=8	R	>=8	R	NEG	>=4	R	<=0.25	S	2	S	4	S	>=16	R	0.5	S	<=16	S	>=32	R	<=10	S	0.75	S
	2015	2	2	3	＋	－	Ⅱ	5	t264	VITEK2	POS	>=0.5	R	>=4	R	>=16	R	>=8	R	>=8	R	>=8	R	NEG	>=4	R	<=0.25	S	2	S	4	S	>=16	R	0.5	S	32	S	>=32	R	<=10	S	0.125	S
	2015	2	2	3	＋	－	Ⅱ	5	t264	VITEK2	POS	>=0.5	R	>=4	R	>=16	R	>=8	R	>=8	R	>=8	R	NEG	>=4	R	<=0.25	S	2	S	8	S	>=16	R	0.5	S	32	S	>=32	R	<=10	S	0.125	S
	2015	2	2	3	＋	－	Ⅱ	5	t9353	VITEK2	POS	>=0.5	R	>=4	R	>=16	R	>=8	R	>=8	R	>=8	R	NEG	>=4	R	0.5	S	2	S	8	S	>=16	R	0.5	S	32	S	<=0.5	S	<=10	S	0.19	S
	2015	2	2	3	＋	－	Ⅱ	5	t9353	VITEK2	POS	>=0.5	R	>=4	R	>=16	R	>=8	R	>=8	R	>=8	R	NEG	>=4	R	0.5	S	2	S	2	S	>=16	R	1	R	<=16	S	<=0.5	S	<=10	S	0.19	S
	2015	4	4	4	＋	－	Ⅱ	5	t264	VITEK2	POS	>=0.5	R	>=4	R	<=0.5	S	>=8	R	>=8	R	>=8	R	NEG	>=4	R	0.5	S	2	S	16	I	>=16	R	1	R	32	S	2	I	<=10	S	0.125	S
	2015	2	2	3	＋	－	Ⅱ	5	t2460	VITEK2	POS	>=0.5	R	>=4	R	>=16	R	>=8	R	>=8	R	>=8	R	NEG	>=4	R	<=0.25	S	2	S	4	S	>=16	R	1	R	32	S	<=0.5	S	<=10	S	0.25	S
	2015	2	2	3	＋	－	Ⅱ	5	t2460	VITEK2	POS	>=0.5	R	>=4	R	<=0.5	S	>=8	R	>=8	R	>=8	R	NEG	>=4	R	<=0.25	S	2	S	8	S	>=16	R	0.5	S	<=16	S	>=32	R	<=10	S	0.5	S
	2015	2	2	3	＋	－	Ⅱ	5	t2460	VITEK2	POS	>=0.5	R	>=4	R	<=0.5	S	>=8	R	>=8	R	>=8	R	NEG	>=4	R	0.5	S	2	S	16	I	>=16	R	0.5	S	<=16	S	>=32	R	<=10	S	1	S
	2015	2	2	3	＋	－	Ⅱ	5	new	VITEK2	POS	>=0.5	R	>=4	R	>=16	R	>=8	R	>=8	R	>=8	R	NEG	>=4	R	<=0.25	S	2	S	8	S	>=16	R	0.5	S	32	S	>=32	R	<=10	S	0.5	S
	2015	2	2	3	＋	－	Ⅱ	5	t2460	VITEK2	POS	>=0.5	R	>=4	R	<=0.5	S	>=8	R	>=8	R	>=8	R	NEG	>=4	R	0.5	S	2	S	8	S	>=16	R	0.5	S	<=16	S	>=32	R	<=10	S	0.75	S
	2015	1	2	3	＋	－	Ⅱ	5	t2460	VITEK2	POS	>=0.5	R	>=4	R	>=16	R	>=8	R	>=8	R	>=8	R	NEG	>=4	R	<=0.25	S	2	S	8	S	>=16	R	0.5	S	32	S	>=32	R	<=10	S	0.25	S
	2016	2	2	3	＋	－	Ⅱ	5	t2460	VITEK2	POS	>=0.5	R	>=4	R	>=16	R	>=8	R	<=0.25	S	>=8	R	POS	<=0.25	S	<=0.25	S	2	S	4	S	>=16	R	0.5	S	<=16	S	>=32	R	<=10	S	0.125	S
	2016	2	2	3	＋	－	Ⅱ	5	t2460	VITEK2	POS	>=0.5	R	>=4	R	<=0.5	S	>=8	R	>=8	R	>=8	R	NEG	>=4	R	0.5	S	2	S	4	S	>=16	R	0.5	S	<=16	S	<=0.5	S	<=10	S	0.25	S
	2016	2	2	3	＋	－	Ⅱ	5	t2460	VITEK2	POS	>=0.5	R	>=4	R	>=16	R	>=8	R	>=8	R	>=8	R	NEG	>=4	R	0.5	S	2	S	8	S	>=16	R	0.5	S	32	S	>=32	R	<=10	S	0.25	S
	2016	2	2	3	＋	－	IV	72	t324	VITEK2	POS	>=0.5	R	>=4	R	<=0.5	S	<=0.5	S	<=0.5	S	<=0.5	S	NEG	<=0.5	S	<=0.5	S	2	S	2	S	<=1	S	<=0.12	S	<=16	S	<=0.5	S	<=10	S	0.25	S
	2016	2	1	3	＋	－	Ⅱ	5	t2460	VITEK2	POS	>=0.5	R	>=4	R	>=16	R	>=8	R	>=8	R	>=8	R	NEG	>=4	R	0.5	S	2	S	2	S	>=16	R	1	R	<=16	S	<=0.5	S	<=10	S	0.25	S
	2016	2	2	3	＋	－	IV	72	t324	VITEK2	POS	>=0.5	R	>=4	R	<=0.5	S	<=0.5	S	<=0.25	S	<=0.25	S	NEG	<=0.25	S	<=0.25	S	2	S	2	S	<=1	S	<=0.12	S	32	S	<=0.5	S	<=10	S	0.25	S
	2016	2	2	3	＋	－	Ⅱ	5	t2460	VITEK2	POS	>=0.5	R	>=4	R	>=16	R	>=8	R	>=8	R	>=8	R	NEG	>=4	R	<=0.25	S	2	S	4	S	>=16	R	0.5	S	32	S	>=32	R	<=10	S	0.25	S
	2016	2	2	3	＋	－	Ⅱ	5	t2460	VITEK2	POS	>=0.5	R	>=4	R	>=16	R	>=8	R	>=8	R	>=8	R	NEG	>=4	R	<=0.25	S	2	S	4	S	>=16	R	0.5	S	<=16	S	<=0.5	S	<=10	S	0.25	S
	2016	2	2	3	＋	－	Ⅱ	5	t2460	VITEK2	POS	>=0.5	R	>=4	R	>=16	R	>=8	R	>=8	R	>=8	R	NEG	>=4	R	<=0.25	S	2	S	2	S	>=16	R	0.25	S	<=16	S	>=32	R	<=10	S	0.25	S
	2016	2	2	3	＋	－	Ⅱ	632	t002	VITEK2	POS	>=0.5	R	>=4	R	<=0.5	S	>=8	R	<=0.25	S	>=8	R	POS	<=0.25	S	<=0.25	S	2	S	<=0.5	S	<=1	S	0.25	S	<=16	S	<=0.5	S	<=10	S	0.25	S
	2016	2	2	3	＋	－	Ⅱ	5	t2460	VITEK2	POS	>=0.5	R	>=4	R	>=16	R	>=8	R	>=8	R	>=8	R	NEG	>=4	R	<=0.25	S	2	S	4	S	>=16	R	0.5	S	32	S	2	I	<=10	S	0.25	S
	2016	2	2	3	＋	－	Ⅱ	5	t2460	VITEK2	POS	>=0.5	R	>=4	R	<=0.5	S	>=8	R	>=8	R	>=8	R	NEG	>=4	R	<=0.25	S	2	S	2	S	>=16	R	0.25	S	<=16	S	>=32	R	<=10	S	0.25	S
	2016	2	2	3	＋	－	Ⅱ	5	t2460	VITEK2	POS	>=0.5	R	>=4	R	<=0.5	S	>=8	R	>=8	R	>=8	R	NEG	>=4	R	<=0.25	S	2	S	<=0.5	S	>=16	R	0.25	S	<=16	S	<=0.5	S	<=10	S	0.25	S
	2016	2	2	3	＋	－	IV	72	t324	VITEK2	POS	>=0.5	R	>=4	R	<=0.5	S	>=8	R	<=0.25	S	0.5	S	NEG	<=0.25	S	<=0.25	S	2	S	2	S	<=1	S	<=0.12	S	<=16	S	<=0.5	S	<=10	S	0.25	S
	2016	2	4	4	＋	－	Ⅱ	5	t002	VITEK2	POS	>=0.5	R	>=4	R	<=0.5	S	>=8	R	>=8	R	>=8	R	NEG	>=4	R	<=0.25	S	2	S	8	S	2	S	0.5	S	32	S	<=0.5	S	<=10	S	0.25	S
	2016	2	4	3	＋	－	Ⅱ	5	t002	VITEK2	POS	>=0.5	R	>=4	R	>=16	R	>=8	R	>=8	R	>=8	R	NEG	>=4	R	<=0.25	S	2	S	8	S	>=16	R	0.5	S	32	S	>=32	R	<=10	S	0.25	S
	2016	2	2	3	＋	－	Ⅱ	5	t2460	VITEK2	POS	>=0.5	R	>=4	R	>=16	R	>=8	R	>=8	R	>=8	R	NEG	>=4	R	<=0.25	S	2	S	4	S	>=16	R	0.5	S	32	S	>=32	R	<=10	S	0.25	S
	2016	2	2	3	＋	－	Ⅱ	5	t002	VITEK2	POS	>=0.5	R	>=4	R	>=16	R	>=8	R	>=8	R	>=8	R	NEG	>=4	R	<=0.25	S	2	S	8	S	>=16	R	0.5	S	<=16	S	>=32	R	<=10	S	0.25	S
	2016	2	2	3	＋	－	Ⅱ	5	t002	VITEK2	POS	>=0.5	R	>=4	R	>=16	R	>=8	R	>=8	R	>=8	R	NEG	>=4	R	0.5	S	2	S	2	S	>=16	R	0.5	S	<=16	S	<=0.5	S	<=10	S	0.25	S
	2016	2	2	3	＋	－	Ⅱ	5	t002	VITEK2	POS	>=0.5	R	>=4	R	>=16	R	>=8	R	>=8	R	>=8	R	NEG	>=4	R	<=0.25	S	2	S	2	S	>=16	R	<=0.12	S	<=16	S	>=32	R	<=10	S	0.25	S
	2016	2	2	3	＋	－	Ⅱ	5	t002	VITEK2	POS	>=0.5	R	>=4	R	>=16	R	>=8	R	>=8	R	>=8	R	NEG	>=4	R	8	R	>=8	R	4	S	>=16	R	1	R	256	R	>=32	R	<=10	S	0.25	S
	2016	2	2	3	＋	－	Ⅱ	5	t2460	VITEK2	POS	>=0.5	R	>=4	R	>=16	R	>=8	R	>=8	R	>=8	R	NEG	>=4	R	<=0.25	S	2	S	4	S	>=16	R	0.25	S	32	S	>=32	R	<=10	S	0.25	S
	2016	2	2	3	＋	－	Ⅱ	5	t2460	VITEK2	POS	>=0.5	R	>=4	R	>=16	R	>=8	R	>=8	R	>=8	R	NEG	>=4	R	<=0.25	S	2	S	2	S	>=16	R	0.25	S	<=16	S	>=32	R	<=10	S	0.25	S
	2016	2	2	4	＋	－	Ⅱ	5	t2460	VITEK2	POS	>=0.5	R	>=4	R	<=0.5	S	>=8	R	>=8	R	>=8	R	NEG	>=4	R	<=0.25	S	2	S	4	S	>=16	R	0.25	S	32	S	>=32	R	<=10	S	0.25	S
	2016	4	4	4	＋	－	Ⅱ	5	t2460	VITEK2	POS	>=0.5	R	>=4	R	>=16	R	>=8	R	>=8	R	>=8	R	NEG	>=4	R	<=0.25	S	1	S	16	I	>=16	R	0.25	S	<=16	S	>=32	R	<=10	S	0.25	S
	2016	2	2	3	＋	－	Ⅱ	5	t2460	VITEK2	POS	>=0.5	R	>=4	R	>=16	R	>=8	R	>=8	R	>=8	R	NEG	>=4	R	<=0.25	S	1	S	2	S	>=16	R	0.5	S	<=16	S	>=32	R	<=10	S	0.25	S
	2016	2	2	3	＋	－	Ⅱ	5	t002	VITEK2	POS	>=0.5	R	>=4	R	>=16	R	>=8	R	>=8	R	>=8	R	NEG	>=4	R	<=0.25	S	2	S	4	S	>=16	R	0.5	S	<=16	S	>=32	R	<=10	S	0.25	S
